# Supplementary material for: Naturally-occurring tooth wear, tooth fracture, and cranial injuries in large carnivores from Zambia
Source: PeerJ. 2021 Apr 20;9:e11313. doi: 10.7717/peerj.11313 (PMC8063872; doi:10.7717/peerj.11313)
Supplement: Supplemental Information 9 [file peerj-09-11313-s009.xlsx]

## Sheet: P. leo
SPECIES	SEX	COUNTRY	REGION	SAMPLE ID #	TOOTH WEAR STAGE	TOTAL # TEETH	# MISSING	TOTAL BROKEN	INCISORS	BRKN INCISORS	CANINES	BRKN CANINES	PREMOLARS	BRKN PM'S	CARNASSIALS	BRKN CARN	PC MOLARS	BRKN PC MOLARS	LIST BRKN TEETH	MISSING TEETH
Panthera leo	M	Zambia	Kafue	Z02	SM	29	1	0	12	0	4	0	8	0	4	0	1	0		l. M1
Panthera leo	M	Zambia	Kafue	Z03	SM	30	0	0	12	0	4	0	8	0	4	0	2	0
Panthera leo	M	Zambia	Kafue	Z05	S	29	1	0	12	0	4	0	7	0	4	0	2	0		RP2
Panthera leo	M	Zambia	Kafue	Z14	SM	30	0	0	12	0	4	0	8	0	4	0	2	0
Panthera leo	M	Zambia	Kafue	Z17	SM	28	2	0	10	0	4	0	8	0	4	0	2	0		both i1's
Panthera leo	M	Zambia	Kafue	Z20	SM	29	1	0	12	0	4	0	8	0	4	0	1	0		L.M1
Panthera leo	M	Zambia	Kafue	Z22	SM	28	2	0	12	0	4	0	6	0	4	0	2	0		both P2s
Panthera leo	M	Zambia	Kafue	Z23	SM	27	3	0	11	0	4	0	6	0	4	0	2	0		Both P2S;LI1
Panthera leo	M	Zambia	Kafue	Z24	SM	26	2	0	10	0	4	0	6	0	4	0	2	0		both i1's
Panthera leo	M	Zambia	Kafue	Z27	SM	29	1	0	12	0	4	0	7	0	4	0	2	0		R.P2
Panthera leo	M	Zambia	Kafue	Z34	S	30	0	0	12	0	4	0	8	0	4	0	2	0
Panthera leo	M	Zambia	Kafue	Z43	SM	30	0	0	12	0	4	0	8	0	4	0	2	0
Panthera leo	M	Zambia	Kafue	Z44	SM	30	0	0	12	0	4	0	8	0	4	0	2	0
Panthera leo	M	Zambia	Kafue	Z45	SM	29	1	0	12	0	4	0	7	0	4	0	2	0
Panthera leo	M	Zambia	Kafue	Z48	SM	30	0	0	12	0	4	0	8	0	4	0	2	0
Panthera leo	M	Zambia	Kafue	Z53	S	30	0	0	12	0	4	0	8	0	4	0	2	0
Panthera leo	M	Zambia	Kafue	Z55	SM	30	0	0	12	0	4	0	8	0	4	0	2	0
Panthera leo	M	Zambia	Kafue	Z60	SM	30	0	0	12	0	4	0	8	0	4	0	2	0
Panthera leo	M	Zambia	Kafue	Z73	SM	29	1	0	12	0	4	0	8	0	4	0	1	0
Panthera leo	M	Zambia	Kafue	Z76	S	30	0	0	12	0	4	0	8	0	4	0	2	0
Panthera leo	M	Zambia	Kafue	Z77	S	28	2	0	12	0	4	0	8	0	4	0	0	0
Panthera leo	M	Zambia	Kafue	Z79	SM	27	3	0	11	0	4	0	8	0	4	0	0	0
Panthera leo	M	Zambia	Kafue	Z80	SM	29	1	0	11	0	4	0	8	0	4	0	2	0
Panthera leo	M	Zambia	Kafue	Z87	S	27	3	0	12	0	4	0	7	0	4	0	0	0
Panthera leo	M	Zambia	Kafue	Z89	SM	28	2	0	12	0	4	0	7	0	4	0	1	0
Panthera leo	M	Zambia	Kafue	Z97	S	28	2	0	12	0	4	0	6	0	4	0	2	0
Panthera leo	M	Zambia	Kafue	Z98	M	29	1	0	12	0	4	0	7	0	4	0	2	0
Panthera leo	M	Zambia	Kafue	Z100	SM	27	3	0	11	0	4	0	7	0	4	0	1	0
Panthera leo	M	Zambia	Kafue	Z101	SM	26	5	0	10	0	4	0	7	0	4	0	1	0
Panthera leo	M	Zambia	Kafue	Z114	SM	29	1	0	12	0	4	0	7	0	4	0	2	0
Panthera leo	M	Zambia	Kafue	Z115	S	25	5	0	10	0	4	0	7	0	4	0	0	0
Panthera leo	M	Zambia	Kafue	Z116	SM	30	0	0	12	0	4	0	8	0	4	0	2	0
Panthera leo	M	Zambia	Kafue	Z08	M	30	0	1	12	1	4	0	8	0	4	0	2	0	RI2
Panthera leo	M	Zambia	Kafue	Z10	SM	29	1	1	12	1	4	0	7	0	4	0	2	0	RI1	RP2
Panthera leo	M	Zambia	Kafue	Z13	SM	29	1	1	11	1	4	0	8	0	4	0	2	0	R.I3	l.i1
Panthera leo	M	Zambia	Kafue	Z15	SM	29	1	1	12	1	4	0	7	0	4	0	2	0	L.I3	LP2
Panthera leo	M	Zambia	Kafue	Z28	SM	26	4	1	9	1	4	0	7	0	4	0	2	0	l. i3	RP2,; r i1-2,l. i1
Panthera leo	M	Zambia	Kafue	Z38	S	30	0	1	12	1	4	0	8	0	4	0	2	0
Panthera leo	M	Zambia	Kafue	Z41	SM	27	3	1	11	1	4	0	6	0	4	0	2	0	RI2
Panthera leo	M	Zambia	Kafue	Z56	SM	27	3	1	10	1	4	0	7	0	4	0	2	0
Panthera leo	M	Zambia	Kafue	Z58	SM	26	4	1	11	1	4	0	6	0	4	0	1	0	ri3
Panthera leo	M	Zambia	Kafue	Z69	SM	28	2	1	12	1	4	0	8	0	4	0	0	0	RI3
Panthera leo	M	Zambia	Kafue	Z83	SM	29	1	1	12	1	4	0	7	0	4	0	2	0	li3
Panthera leo	M	Zambia	Kafue	Z88	SM	27	3	1	11	1	4	0	6	0	4	0	2	0	RI3
Panthera leo	M	Zambia	Kafue	Z95	SM	30	0	1	12	1	4	0	8	0	4	0	2	0	LI1
Panthera leo	M	Zambia	Kafue	Z104	M	29	1	1	12	1	4	0	8	0	3	0	2	0	LI3
Panthera leo	M	Zambia	Kafue	Z86	SM	29	2	2	11	2	4	0	8	0	4	0	2	0	LI3,li3
Panthera leo	M	Zambia	Kafue	Z21	M	30	1	3	12	3	4	0	8	0	4	0	2	0	R.I1-2,L.I1 (resorbed)	l. I 3
Panthera leo	M	Zambia	Kafue	Z63	M	30	0	4	12	4	4	0	8	0	4	0	2	0	LI1,RI1-3
Panthera leo	M	Zambia	Kafue	Z75	SM	27	3	4	10	4	4	0	7	0	4	0	2	0	ri1-3,li1
Panthera leo	M	Zambia	Kafue	Z37	SM	30	0	1	12	0	4	1	8	0	4	0	2	0	lc1
Panthera leo	M	Zambia	Kafue	Z12	SM	29	3	3	12	2	4	1	7	0	4	0	2	0	l.c!,l.i3,L.I3	RP2,L+RM1
Panthera leo	M	Zambia	Kafue	Z40	MH	30	0	3	12	2	4	1	8	0	4	0	2	0	rC1, LI1,RI3
Panthera leo	M	Zambia	Kafue	Z54	MH	29	1	3	12	1	4	2	8	0	4	0	1	0	RC1,rc1, RI3
Panthera leo	M	Zambia	Kafue	Z106	SM	29	1	1	12	0	4	0	7	1	4	0	2	0	LP2
Panthera leo	M	Zambia	Kafue	Z50	SM	29	1	3	12	2	4	0	7	1	4	0	2	0	RP2,LI3, ri3
Panthera leo	M	Zambia	Kafue	Z57	M	24	5	1	10	0	4	0	6	0	4	1	0	0	RP4
Panthera leo	M	Zambia	Luangwa Valley	Z19	SM	30	0	0	12	0	4	0	8	0	4	0	2	0
Panthera leo	M	Zambia	Luangwa Valley	Z25	SM	25	5	0	9	0	4	0	7	0	4	0	1	0		L.P2,M1;ri2-3,I1
Panthera leo	M	Zambia	Luangwa Valley	Z30	M	29	1	0	12	0	4	0	7	0	4	0	2	0		LP2
Panthera leo	M	Zambia	Luangwa Valley	Z36	SM	28	2	0	12	0	4	0	6	0	4	0	2	0
Panthera leo	M	Zambia	Luangwa Valley	Z39	M	27	3	0	12	0	4	0	7	0	4	0	0	0
Panthera leo	M	Zambia	Luangwa Valley	Z47	M	30	0	0	12	0	4	0	8	0	4	0	2	0
Panthera leo	M	Zambia	Luangwa Valley	Z51	S	29	1	0	12	0	3	0	8	0	4	0	2	0
Panthera leo	M	Zambia	Luangwa Valley	Z64	SM	27	3	0	12	0	4	0	7	0	4	0	0	0
Panthera leo	M	Zambia	Luangwa Valley	Z65	SM	28	3	0	12	0	4	0	7	0	4	0	1	0
Panthera leo	M	Zambia	Luangwa Valley	Z66	SM	29	1	0	12	0	4	0	7	0	4	0	2	0
Panthera leo	M	Zambia	Luangwa Valley	Z70	MH	29	1	0	12	0	4	0	7	0	4	0	2	0		LP2
Panthera leo	M	Zambia	Luangwa Valley	Z71	SM	30	0	0	12	0	4	0	8	0	4	0	2	0
Panthera leo	M	Zambia	Luangwa Valley	Z72	SM	26	4	0	12	0	4	0	6	0	4	0	0	0
Panthera leo	M	Zambia	Luangwa Valley	Z74	SM	29	1	0	12	0	4	0	7	0	4	0	2	0
Panthera leo	M	Zambia	Luangwa Valley	Z84	S	29	1	0	12	0	4	0	8	0	3	0	2	0
Panthera leo	M	Zambia	Luangwa Valley	Z85	SM	28	2	0	12	0	4	0	8	0	4	0	0	0
Panthera leo	M	Zambia	Luangwa Valley	Z93	SM	30	1	0	12	0	4	0	8	0	4	0	2	0
Panthera leo	M	Zambia	Luangwa Valley	Z96	S	30	0	0	12	0	4	0	8	0	4	0	2	0
Panthera leo	M	Zambia	Luangwa Valley	Z99	SM	29	1	0	12	0	4	0	7	0	4	0	2	0
Panthera leo	M	Zambia	Luangwa Valley	Z103	SM	25	5	0	11	0	4	0	6	0	4	0	0	0
Panthera leo	M	Zambia	Luangwa Valley	Z108	SM	22	8	0	6	0	4	0	8	0	4	0	0	0
Panthera leo	M	Zambia	Luangwa Valley	Z109	SM	29	1	0	12	0	4	0	7	0	4	0	2	0
Panthera leo	M	Zambia	Luangwa Valley	Z09	M	30	0	1	12	1	4	0	8	0	4	0	2	0	RI3
Panthera leo	M	Zambia	Luangwa Valley	Z26	SM	30	0	1	12	1	4	0	8	0	4	0	2	0	R.I1
Panthera leo	M	Zambia	Luangwa Valley	Z35	M	30	0	1	12	1	4	0	8	0	4	0	2	0	RI3
Panthera leo	M	Zambia	Luangwa Valley	Z61	SM	29	1	1	12	1	4	0	7	0	4	0	2	0	li3
Panthera leo	M	Zambia	Luangwa Valley	Z67	SM	30	1	1	12	1	4	0	8	0	4	0	2	0	li2
Panthera leo	M	Zambia	Luangwa Valley	Z68	MH	27	3	1	11	1	4	0	6	0	4	0	2	0	ri2
Panthera leo	M	Zambia	Luangwa Valley	Z92	SM	30	0	1	12	1	4	0	8	0	4	0	2	0	ri3
Panthera leo	M	Zambia	Luangwa Valley	Z04	SM	29	1	2	12	2	4	0	7	0	4	0	2	0	L.I2, li2	RP2
Panthera leo	M	Zambia	Luangwa Valley	Z11	M	30	0	2	12	2	4	0	8	0	4	0	2	0	l.c1, l.i3
Panthera leo	M	Zambia	Luangwa Valley	Z29	SM	29	1	2	12	2	4	0	7	0	4	0	2	0	L.I2,r.i3	RP2
Panthera leo	M	Zambia	Luangwa Valley	Z31	SM	28	2	2	12	2	4	0	7	0	3	0	2	0	LI3,li3	LP2,Lm1
Panthera leo	M	Zambia	Luangwa Valley	Z32	M	29	1	2	12	2	4	0	8	0	4	0	1	0	LI1-2	RM1
Panthera leo	M	Zambia	Luangwa Valley	Z46	SM	29	1	2	12	2	4	0	7	0	4	0	2	0	LI1-2
Panthera leo	M	Zambia	Luangwa Valley	Z49	M	30	0	2	12	2	4	0	8	0	4	0	2	0	LI1,I3
Panthera leo	M	Zambia	Luangwa Valley	Z105	SM	27	3	3	12	3	4	0	6	0	4	0	1	0	li1-2,ri2
Panthera leo	M	Zambia	Luangwa Valley	Z112	SM	30	2	3	12	3	4	0	8	0	4	0	2	0
Panthera leo	M	Zambia	Luangwa Valley	Z18	M	30	2	4	12	4	4	0	8	0	4	0	2	0	l.i3, L.I3, LI1-2 (resorbed)
Panthera leo	M	Zambia	Luangwa Valley	Z01	SM	28	2	1	12	0	4	1	8	0	4	0	0	0	rC1 (slight blunting)	2 M1
Panthera leo	M	Zambia	Luangwa Valley	Z52	MH	30	0	1	12	0	4	1	8	0	4	0	2	0	lc1
Panthera leo	M	Zambia	Luangwa Valley	Z81	M	24	6	1	7	0	4	1	7	0	4	0	2	0
Panthera leo	M	Zambia	Luangwa Valley	Z90	SM	28	2	1	11	0	4	1	7	0	4	0	2	0	RC1
Panthera leo	M	Zambia	Luangwa Valley	Z117	MH	30	1	2	12	0	4	2	8	0	4	0	2	0
Panthera leo	M	Zambia	Luangwa Valley	Z62	MH	28	2	8	12	6	4	2	7	0	4	0	1	0	lc1,RC1,ri1-2,li1-3,LI3
Panthera leo	M	Zambia	Luangwa Valley	Z59	SM	30	0	2	12	1	4	0	8	1	4	0	2	0	RP2
Panthera leo	M	Zambia	Luangwa Valley	Z107	M	25	5	2	12	1	4	0	5	1	4	0	0	0	ri3,rp4
Panthera leo	M	Zambia	Luangwa Valley	Z110	SM	30	0	2	12	1	4	0	8	1	4	0	2	0
Panthera leo	M	Zambia	Luangwa Valley	Z78	MH	30	0	7	12	6	4	0	8	1	4	0	2	0	lp3,RI1, ri1-3,li1,3,
Panthera leo	M	Zambia	Luangwa Valley	Z118	SM	29	1	2	12	0	4	1	7	1	4	0	2	0
Panthera leo	M	Zambia	Luangwa Valley	Z111	SM	30	0	2	12	0	4	0	8	2	4	0	2	0	RP3,lp3
Panthera leo	M	Zambia	Luangwa Valley	Z42	SM	29	1	1	12	0	4	0	7	0	4	1	2	0	RP4,m1	R.P2
Panthera leo	M	Zambia	Luangwa Valley	Z91	MH	29	1	1	12	0	4	0	7	0	4	1	2	0	lm1
Panthera leo	M	Zambia	Luangwa Valley	Z16	M	30	0	4	12	2	4	1	8	0	4	1	2	0	R.I1, l. i3,l. c1, l.m1
Panthera leo	M	Zambia	Luangwa Valley	Z82	MH	28	2	5	12	3	4	1	6	0	4	1	2	0	RI1-2,li3,lc1,rm1	L+RP2
Panthera leo	M	Zambia	Luangwa Valley	Z33	SM	30	0	3	12	1	4	0	8	1	4	1	2	0	LI3, lp4-m1
Panthera leo	M	Zambia	Luangwa Valley	Z06	SM	26	4	6	8	4	4	0	8	1	4	1	2	0	rp4,m1
Panthera leo	M	Zambia	Luangwa Valley	Z07	SM	29	1	1	12	0	4	0	7	0	4	0	2	1	RM1	RP2
						3286	174	125	1333	90	459	16	848	11	457	7	189	1

## Sheet: P. pardus
SPECIES	SEX	COUNTRY	REGION	SAMPLE ID #	TOOTH WEAR STAGE	TOTAL # TEETH	# MISSING	TOTAL BROKEN	INCISORS	BRKN INCISORS	CANINES	BRKN CANINES	PREMOLARS	BRKN PM'S	CARNASSIALS	BRKN CARN	PC MOLARS	BRKN PC MOLARS	LIST BRKN TEETH	MISSING TEETH
Panthera pardus	M	Zambia	Kafue	Z200	S	30		0	12	0	4	0	8	0	4	0	2	0
Panthera pardus	M	Zambia	Kafue	Z201	SM	30		0	12	0	4	0	8	0	4	0	2	0
Panthera pardus	M	Zambia	Kafue	Z205	S	30		0	12	0	4	0	8	0	4	0	2	0
Panthera pardus	M	Zambia	Kafue	Z209	SM	30		0	12	0	4	0	8	0	4	0	2	0
Panthera pardus	M	Zambia	Kafue	Z211	SM	28		0	12	0	4	0	8	0	4	0	0	0
Panthera pardus	M	Zambia	Kafue	Z216	S	30		0	12	0	4	0	8	0	4	0	2	0
Panthera pardus	M	Zambia	Kafue	Z222	SM	29		0	12	0	4	0	7	0	4	0	2	0
Panthera pardus	M	Zambia	Kafue	Z223	SM	30		0	12	0	4	0	8	0	4	0	2	0
Panthera pardus	M	Zambia	Kafue	Z224	SM	30		0	12	0	4	0	8	0	4	0	2	0
Panthera pardus	M	Zambia	Kafue	Z228	SM	30		0	12	0	4	0	8	0	4	0	2	0
Panthera pardus	M	Zambia	Kafue	Z236	SM	29		0	12	0	4	0	7	0	4	0	2	0
Panthera pardus	M	Zambia	Kafue	Z240	SM	30		0	12	0	4	0	8	0	4	0	2	0
Panthera pardus	M	Zambia	Kafue	Z232	SM	30		0	12	0	4	0	8	0	4	0	2	0
Panthera pardus	M	Zambia	Kafue	Z244	SM	30		0	12	0	4	0	8	0	4	0	2	0
Panthera pardus	M	Zambia	Kafue	Z202	SM	26		1	8	1	4	0	8	0	4	0	2	0	R I3
Panthera pardus	M	Zambia	Kafue	Z206	SM	28		1	10	1	4	0	8	0	4	0	2	0	LI3
Panthera pardus	M	Zambia	Kafue	Z210	SM	30		1	12	1	4	0	8	0	4	0	2	0	LI3
Panthera pardus	M	Zambia	Kafue	Z214	SM	30		1	12	1	4	0	8	0	4	0	2	0	RI3
Panthera pardus	M	Zambia	Kafue	Z230	SM	29		1	12	1	4	0	7	0	4	0	2	0	RI3
Panthera pardus	M	Zambia	Kafue	Z237	SM	29		1	12	1	4	0	7	0	4	0	2	0	LI3
Panthera pardus	M	Zambia	Kafue	Z241	SM	30		1	12	1	4	0	8	0	4	0	2	0	LI3
Panthera pardus	M	Zambia	Kafue	Z217	S	30		1	12	0	4	1	8	0	4	0	2	0	lc1
Panthera pardus	M	Zambia	Kafue	Z221	M	30		1	12	0	4	1	8	0	4	0	2	0	rc1
Panthera pardus	M	Zambia	Kafue	Z229	SM	30		1	12	0	4	1	8	0	4	0	2	0	LC1
Panthera pardus	M	Zambia	Kafue	Z242	SM	30		1	12	0	4	1	8	0	4	0	2	0	RC1
Panthera pardus	M	Zambia	Kafue	Z235	MH	29		4	12	2	4	1	8	0	4	1	2	0	LI2,rm1,rc1,ri3
Panthera pardus	M	Zambia	Kafue	Z233	M	29		3	12	0	4	1	7	1	4	1	2	0	RC1,LP4,lp3
Panthera pardus	M	Zambia	Luangwa Valley	Z203	SM	28		0	12	0	4	0	8	0	4	0	2	0
Panthera pardus	M	Zambia	Luangwa Valley	Z208	SM	30		0	12	0	4	0	8	0	4	0	2	0
Panthera pardus	M	Zambia	Luangwa Valley	Z212	SM	28		0	12	0	4	0	8	0	4	0	0	0
Panthera pardus	M	Zambia	Luangwa Valley	Z219	SM	30		0	12	0	4	0	8	0	4	0	2	0
Panthera pardus	M	Zambia	Luangwa Valley	Z225	S	30		0	12	0	4	0	8	0	4	0	2	0
Panthera pardus	M	Zambia	Luangwa Valley	Z226	SM	30		0	12	0	4	0	8	0	4	0	2	0
Panthera pardus	M	Zambia	Luangwa Valley	Z227	S	29		0	12	0	4	0	7	0	4	0	2	0
Panthera pardus	M	Zambia	Luangwa Valley	Z231	S	30		0	12	0	4	0	8	0	4	0	2	0
Panthera pardus	M	Zambia	Luangwa Valley	Z238	SM	28		0	12	0	4	0	8	0	4	0	0	0
Panthera pardus	M	Zambia	Luangwa Valley	Z239	SM	28		0	12	0	4	0	8	0	4	0	0	0
Panthera pardus	M	Zambia	Luangwa Valley	Z243	SM	30		0	12	0	4	0	8	0	4	0	2	0
Panthera pardus	M	Zambia	Luangwa Valley	Z213	M	28		1	12	1	4	0	8	0	4	0	0	0	RI3
Panthera pardus	M	Zambia	Luangwa Valley	Z204	S	27		1	11	1	4	0	8	0	4	0	0	0
Panthera pardus	M	Zambia	Luangwa Valley	Z218	M	30		1	12	0	4	1	8	0	4	0	2	0	rc1
Panthera pardus	M	Zambia	Luangwa Valley	Z220	M	27		1	12	0	4	1	7	0	4	0	0	0	LC1
Panthera pardus	M	Zambia	Luangwa Valley	Z234	SM	27		1	9	0	4	1	8	0	4	0	0	0	LC1
Panthera pardus	M	Zambia	Luangwa Valley	Z215	SM	28		2	12	1	4	1	8	0	4	0	0	0	RI3,LC1
Panthera pardus	M	Zambia	Luangwa Valley	Z207	M	29		3	11	2	4	1	8	0	4	0	2	0	rC1, lI2,LI1
						1313	0	28	529	14	180	11	353	1	180	2	72	0

## Sheet: C. crocuta
SPECIES	SEX	COUNTRY	REGION	SAMPLE ID #	TOOTH WEAR STAGE	TOTAL # TEETH	# MISSING	TOTAL BROKEN	INCISORS	BRKN INCISORS	CANINES	BRKN CANINES	PREMOLARS	BRKN PM'S	CARNASSIALS	BRKN CARN	PC MOLARS	BRKN PC MOLARS	LIST BRKN TEETH	MISSING TEETH
Crocuta crocuta	Unknown	Zambia	Kafue	Z300	H	32		5	12	0	4	1	12	4	4	0	0	0	rp3,lp4,rp4,lc1,LP2
Crocuta crocuta	Unknown	Zambia	Luangwa Valley	Z301	MH	31		5	11	1	4	2	12	0	4	2			rc1,lm1,rm1,lc1,I3
Crocuta crocuta	Unknown	Zambia	Luangwa Valley	Z302	SM	32		0	12	0	4	0	12	0	4	0
Crocuta crocuta	Unknown	Zambia	Luangwa Valley	Z303	MH	30		1	10	0	4	0	12	1	4	0			lp4
Crocuta crocuta	Unknown	Zambia	Kafue	Z304	M	32		1	12	0	4	0	12	1	4	0			RP3
Crocuta crocuta	Unknown	Zambia	Luangwa Valley	Z305	MH	32		6	12	1	4	1	12	2	4	2			LP3,LP4,rm1,ci3,c1.p4
Crocuta crocuta	Unknown	Zambia	Luangwa Valley	Z306	SM	32		0	12	0	4	0	12	0	4	0
Crocuta crocuta	Unknown	Zambia	Kafue	Z307	M	32		4	12	1	4	1	12	2	4	0			LC1,LP2-3,I3
Crocuta crocuta	Unknown	Zambia	Kafue	Z308	M	30		1	10	0	4	1	12	0	4	0			RC1
Crocuta crocuta	Unknown	Zambia	Kafue	Z309	H	28		9	12	7	4	2	9	0	3	0			LC1,LI1-2,rc1,li1-3,ri3,ri1
Crocuta crocuta	Unknown	Zambia	Luangwa Valley	Z310	H	31		6	11	0	4	2	12	2	4	2			lp3,RP2,P4,R+L C1, lm1
Crocuta crocuta	Unknown	Zambia	Kafue	Z311	H	32		9	12	1	4	2	12	5	4	1			lp2-3,ri3,lp4, RP2-3,RP4.RC1,rc1
Crocuta crocuta	Unknown	Zambia	Kafue	Z312	SM	28		0	9	0	4	0	11	0	4	0
						402	0	47	147	11	52	12	152	17	51	7
