# Supplementary material for: Naturally-occurring tooth wear, tooth fracture, and cranial injuries in large carnivores from Zambia
Source: PeerJ. 2021 Apr 20;9:e11313. doi: 10.7717/peerj.11313 (PMC8063872; doi:10.7717/peerj.11313)
Supplement: Supplemental Information 11 [file peerj-09-11313-s011.xlsx]

## Sheet: Prey Abundance, Density, Trend
Relative prey abundance in Luangwa Valley and Greater Kafue Ecosystem, Zambia (DNPW 2016)
Species	N in LV 2015	LV No/km2 2015	LV Trend SLNP 2002-2012	LV Trend NLNP 2002-2012	N in GKE 2015	GKE No/km2 2015	GKE Trend 2006-2012
Buffalo	30082	91.66	Stable, Increase, Decrease	Increase, Decrease, Increase	8534	18.95	Increase, Decrease
Bushbuck	124	0.38			211	0.47
Bushpig	390	1.19			385	0.86
Duiker	962	2.93			1877	4.17
Eland	237	0.72	Increase, Decrease, Decrease		1156	2.57
Elephant	14048	42.8			6689	14.85
Grysbok	0	0			28	0.06
Giraffe	99	0.3	Decrease, Stable, Increase		0	0
Hartebeest	692	2.11	Increase, Decrease, Increase	Increase, Decrease, Increase	6265	13.91	Increase, Stable
Impala	22502	68.56	Stable, Increase, Decrease	Increase, Stable, Decrease	25847	57.4	Increase, Increase
Kudu	1655	5.04	Increase, Decrease, Stable	Stable, Decrease, Increase	1251	2.78	Increase, Increase
Lechwe	0	0			12290	27.29	Stable, Increase
Oribi	0	0			149	0.33
Puku	7068	21.54	Stable, Increase, Decrease	Increase, Decrease, Increase	16470	36.57	Increase, Increase
Reedbuck	8	0.03			973	2.16
Roan	2457	7.49	Increase, Decrease, Decrease	Decrease, Increase, Decrease	2978	6.61	Stable, Increase
Sable	56	0.17			14314	31.79	Increase, Stable
Sitatunga	0	0			101	0.22
Warthog	3208	9.77	Stable, Stable, Decrease	Decrease, Increase, Decrease	9143	20.3	Stable, Increase
Waterbuck	1773	5.4	Decrease, Stable, Increase	Increase, Decrease, Increase	7261	16.13	Decrease, Increase
Wildebeest	3753	11.44	Increase, Stable, Decrease	Stable, Increase, Decrease	2896	6.43	Increase, Decrease
Zebra	4883	14.88	Stable, Stable, Decrease	Increase, Decrease, Increase	5211	11.57	Decrease, Decrease
